# Supplementary material for: Radiotherapy Fraction in Limited-Stage Small Cell Lung Cancer in the Modern Era: A Systematic Review and Meta-Analysis of 8006 Reconstructed Individual Patient Data
Source: Cancers (Basel). 2022 Dec 31;15(1):277. doi: 10.3390/cancers15010277 (PMC9818135; doi:10.3390/cancers15010277)
Supplement: Supplementary file 1 [file cancers-15-00277-s001.zip]

Archive with 1 entries (1 files):
- cancers-2082809-supplementary.pdf
